# Supplementary material for: A Novel Picornavirus Discovered in White Leg Shrimp Penaeus vannamei
Source: Viruses. 2021 Nov 28;13(12):2381. doi: 10.3390/v13122381 (PMC8706678; doi:10.3390/v13122381)
Supplement: Supplementary file 1 [file viruses-13-02381-s001.zip]

Archive with 1 entries (1 files):
- viruses-1454172-supplementary.pdf
